# Supplementary material for: Curcumin Alleviates Aflatoxin B1-Induced Liver Pyroptosis and Fibrosis by Regulating the JAK2/NLRP3 Signaling Pathway in Ducks
Source: Foods. 2023 Feb 27;12(5):1006. doi: 10.3390/foods12051006 (PMC10000391; doi:10.3390/foods12051006)
Supplement: Supplementary file 1 [file foods-12-01006-s001.zip]

Archive with 1 entries (1 files):
- foods-2145360-supplementary material.pdf
